# Supplementary material for: Molecular, phylogenetic and developmental analyses of Sall proteins in bilaterians
Source: EvoDevo. 2018 Apr 10;9:9. doi: 10.1186/s13227-018-0096-z (PMC5892016; doi:10.1186/s13227-018-0096-z)
Supplement: Supplementary file 1 — Additional file 1: Table S1. Protein sequences used in this study with their length, accession number and the corresponding species. [file 13227_2018_96_MOESM1_ESM.xlsx]

## Sheet: Hoja1
Superphylum	Group	Species	Name	Source; Accession number	Length (aa)	Sequence
Deuterostomia	Chordata	Homo sapiens	SALL1	NP_002959.2	1324	MSRRKQAKPQHFQSDPEVASLPRRDGDTEKGQPSRPTKSKDAHVCGRCCAEFFELSDLLLHKKNCTKNQLVLIVNENPASPPETFSPSPPPDNPDEQMNDTVNKTDQVDCSDLSEHNGLDREESMEVEAPVANKSGSGTSSGSHSSTAPSSSSSSSSSSGGGGSSSTGTSAITTSLPQLGDLTTLGNFSVINSNVIIENLQSTKVAVAQFSQEARCGGASGGKLAVPALMEQLLALQQQQIHQLQLIEQIRHQILLLASQNADLPTSSSPSQGTLRTSANPLSTLSSHLSQQLAAAAGLAQSLASQSASISGVKQLPPIQLPQSSSGNTIIPSNSGSSPNMNILAAAVTTPSSEKVASSAGASHVSNPAVSSSSSPAFAISSLLSPASNPLLPQQASAN…
			SALL 2	NP_005398.1	1007	MSRRKQRKPQQLISDCEGPSASENGDASEEDHPQVCAKCCAQFTDPTEFLAHQNACSTDPPVMVIIGGQENPNNSSASSEPRPEGHNNPQVMDTEHSNPPDSGSSVPTDPTWGPERRGEESPGHFLVAATGTAAGGGGGLILASPKLGATPLPPESTPAPPPPPPPPPPPGVGSGHLNIPLILEELRVLQQRQIHQMQMTEQICRQVLLLGSLGQTVGAPASPSELPGTGTASSTKPLLPLFSPIKPVQTSKTLASSSSSSSSSSGAETPKQAFFHLYHPLGSQHPFSAGGVGRSHKPTPAPSPALPGSTDQLIASPHLAFPSTTGLLAAQCLGAARGLEATASPGLLKPKNGSGELSYGEVMGPLEKPGGRHKCRFCAKVFGSDSALQIHLRSHTGER…
			SALL 3	NP_741996.2	1300	MSRRKQAKPQHLKSDEELLPPDGAPEHAAPGEGAEDADSGPESRSGGEETSVCEKCCAEFFKWADFLEHQRSCTKLPPVLIVHEDAPAPPPEDFPEPSPASSPSERAESEAAEEAGAEGAEGEARPVEKEAEPMDAEPAGDTRAPRPPPAAPAPPTPAYGAPSTNVTLEALLSTKVAVAQFSQGARAAGGSGAGGGVAAAAVPLILEQLMALQQQQIHQLQLIEQIRSQVALMQRPPPRPSLSPAAAPSAPGPAPSQLPGLAALPLSAGAPAAAIAGSGPAAPAAFEGAQPLSRPESGASTPGGPAEPSAPAAPSAAPAPAAPAPAPAPQSAASSQPQSASTPPALAPGSLLGAAPGLPSPLLPQTSASGVIFPNPLVSIAATANALDPLSALMKHRKG…
			SALL 4	NP_065169.1	1053	MSRRKQAKPQHINSEEDQGEQQPQQQTPEFADAAPAAPAAGELGAPVNHPGNDEVASEDEATVKRLRREETHVCEKCCAEFFSISEFLEHKKNCTKNPPVLIMNDSEGPVPSEDFSGAVLSHQPTSPGSKDCHRENGGSSEDMKEKPDAESVVYLKTETALPPTPQDISYLAKGKVANTNVTLQALRGTKVAVNQRSADALPAPVPGANSIPWVLEQILCLQQQQLQQIQLTEQIRIQVNMWASHALHSSGAGADTLKTLGSHMSQQVSAAVALLSQKAGSQGLSLDALKQAKLPHANIPSATSSLSPGLAPFTLKPDGTRVLPNVMSRLPSALLPQAPGSVLFQSPFSTVALDTSKKGKGKPPNISAVDVKPKDEAALYKHKCKYCSKVFGTDSSLQI…
		Mus musculus	Sall1	AAH62937.1	1323	MSRRKQAKPQHFQSDPEVASLPRRDGDTEKGQPSRPTKSKDAHVCGRCCAEFFELSDLLLHKKSCTKNQLVLIVNESPASPAKAFPPGPSLNDPDDQMKDAANKADQEDCSDLSEPKGLDREESMEVEVPVATTTTTTTGGSGGSGGSTLSGVTNITTPSCHSGSSTGTSAITTSLPQLGDLTTLGNFSVINSNVIIENLQSTKVAVAQFSQEARCGGASGGKLLISTLMEQLLALQQQQIHQLQLIEQIRHQILLLASQSADLPAAPSIPSQGTLRTSANPLTTLSSHLSQQLAVAAGLAQSLASQSANISGVKQLPHVQLPQSSSGTSIVPPSGGTSPNMSIVTAAVPTPSSEKVASNAGASHVSSPAVSASSSPAFAISSLLSPASNPLLPQPTPA…
			Sall2	NP_056587.2	1004	MSRRKQRRPQQLISDCEGPSASENGDASEEDHPQVCAKCCAQFSDPTEFLAHQNSCCTDPPVMVIIGGQENPSNSSASSAPRPEGHSRSQVMDTEHSNPPDSGSSGAPDPTWGPERRGEESSGQFLVAATGTAAGGGGGLILASPKLGATPLPPESTPAPPPPPPPPPPPGVGSGHLNIPLILEELRVLQQRQIHQMQMTEQICRQVLLLGSLGQTVGAPASPSELPGTGAASSTKPLLPLFSPIKPAQTGKTLASSSSSSSSSGAEPPKQAFFHLYHPLGSQHPFSVGGVGRSHKPTPAPSPALPGSTDQLIASPHLAFPGTTGLLAAQCLGAARGLEAAASPGLLKPKNGSGELGYGEVISSLEKPGGRHKCRFCAKVFGSDSALQIHLRSHTGERP…
			Sall3	NP_840064.2	1248	MSRRKQAKPQHLKSDEELPPQDGASEHGVPGDGAEDADSGSESRSGSEETSVCEKCCAEFFKWADFLQHKKTCTKNPLVLIVHDDEPAPPSEDFPEPSPASSPSDRTESEVAEEVAPTEGSEVKAATKEAEPMDVEVSTDKGPPGPSVPPPPPALPPQPEPAAFSMPSTNVTLETLLSTKVAVAQFSQGARAGGTTGAGGSVGAVAIPMILEQLVALQQQQIHQLQLIEQIRSQVALMSRQPGPPLKPSASAPGTASVQLQGLTPHAALQLSAGPATASAGSGSTLPAAFDGPQHLSQPASGTSTPCSTSAAPPDSGAHPACSTGPAPGAVAAASSTVGNAVQPQNASTPPALGPGPLLSSASNLPNPLLPQTSSSSVIFPNPLVSIAATANALDPLSA…
			Sall4	NP_780512.2	1067	MSRRKQAKPQHINWEEGQGEQPQQLPSPDLAEALAAEEPGAPVNSPGNCDEASEDSIPVKRPRREDTHICNKCCAEFFSLSEFMEHKKSCTKTPPVLIMNDSEGPVPSEDFSRAALSHQLGSPSNKDSLQENGSSSGDLKKLGTDSILYLKTEATQPSTPQDISYLPKGKVANTNVTLQALRGTKVAVNQRGAEAPMAPMPAAQGIPWVLEQILCLQQQQLQQIQLTEQIRVQVNMWAAHALHSGVAGADTLKALSSHVSQQVSVSQQVSAAVALLSQKASNPALSLDALKQAKLPHASVPSAASPLSSGLTSFTLKPDGTRVLPNFVSRLPSALLPQTPGSVLLQSPFSAVTLDQSKKGKGKPQNLSASASVLDVKAKDEVVLGKHKCRYCPKVFGTD…
		Gallus gallus	csall1	NP_990038.1	1308	MSRRKQAKPQHFQSDPDLASLSQRNGDTEKGQGNRTTKNKDAHVCGRCCAEFFELSDLLQHKKNCTKNQLVLIVNENPASPPETFPPRSPSDNPDEQMNDTVNNTDQVDCSDLSERNKLDKEESMDVEASSINNSSSSSKSVNNSITSSNSSTMGTSAVTTSLPHIGDLTTLGNFSVINSNVIIENLQSTKVAVAQFSQEARCNGASNNKLAVPALMEQLLALQQQQIHQLQLIEQIRHQILLLASQNTDMPTSSSPSQGTLRASANPLSTLSSHLSQQLAAAAGLAQSLASQSASISGVKQLPPIQLPQSNPGSTLIPSSSGSSPNINILAAAVTTPSSEKVASSIGGSQLSNPPVSASSSPAFAISSLLSPASNPLLPQPTPSNSIFSSPLSNIGTP…
			csall2	AAK38370.1	1261	MSRRKQAKPQHLKSDEELQAEVVSEHAVPGEGADDGDSGNESRSGSEETNVCEKCCAEFFKWTDFLEHKKNCTKNPLVLIVNEDEAAPPPAEEFPEPSPASSPSDQAESEAAEEGVQPENSESSEVKSTEKEEEPMEVETAEKSFQNQGTSNTATPLPQLPEPSPMTSYTMPNTNVTLETLLSTKVAVAQFSQSARSAASASISSGVTAVAIPMILEQLMALQQQQIHQLQLIEQIRSQVAMMNRQPLRPALNPVVAAPGVTGQASNQLQGFATSAAIQLTAVLPPAIMGQAAGAQPPAFDGSQHISRPTSGASTPNISSSGSSAPPESSAPCSSNAITSVTPVSVSNTTISASQPQNASTPPSIGHGSLTSISNLPNPLLPQTSSNSVIFPNPLVSIA…
			csall3	NP_989978.1	1261	MSRRKQAKPQHLKSDEELQAEVVSEHAVPGEGADDGDSGNESRSGSEETNVCEKCCAEFFKWTDFLEHKKNCTKNPLVLIVNEDEAAPPPAEEFPEPSPASSPSDQAESEAAEEGVQPENSESSEVKSTEKEEEPMEVETAEKSFQNQGTSNTATPLPQLPEPSPMTSYTMPNTNVTLETLLSTKVAVAQFSQSARSAASASISSGVTAVAIPMILEQLMALQQQQIHQLQLIEQIRSQVAMMNRQPLRPALNPVVAAPGVTGQASNQLQGFATSAAIQLTAVLPPAIMGQAAGAQPPAFDGSQHISRPTSGASTPNISSSGSSAPPESSAPCSSNAITSVTPVSVSNTTISASQPQNASTPPSIGHGSLTSISNLPNPLLPQTSSNSVIFPNPLVSIA…
			csall4	AAR01968.1	1108	MSRRKQAKPQHINSEEQPPDAASGSPRDVPGDGDGEMSSKRCRTEETKICEKCCAEFFDLSEFLEHKKNCTKNPPVLIMNDSEGAVPPEGFSEAAVGSFSSDRGDSRAHKDTQAKGCTGSAEKREGKIDAESVGGMYLKIEPPAAPVTPGLSYLPKSKVPNTNVTLQTIRGTKVAVNQRTTDAIASSAASFNAIPMILEQLVCLQQQQLQQIQLTEQIRIQIAMMAPHALHPSIAAAADPLKALGAHMSQQLSAAVALIGQKAGSQSLSLESLKQGKLPHANTGVAAAGSLAAGLSSPFPLKPEASRTFAGSISRFPNPLLPQSSHSVIFQNPLSAVSSVIDSSKRVKGKPPNICVSESKSSAEEPFFKHKCKFCGKVFGNDSALQIHLRSHTGERPYK…
		Xenopus laevis	Xsall1	AAG45108.1	1377	MSRRKQPKPQHFQSDPCLALPGSHEQNPTMSFIQDNCYNGCKYSTGDADVANCNSSESKSNLTEKKCLEGTLDLLQLRISRESEEMKSEPEEIKLKFNHERNTERGQIHRTPKNKEAHVCSRCCAEFFELSDLLQHKKNCTKNQLVLIVNENPPPPAEASSPSPPSDNPDEHMNDTINNSDQADCSDLSKHGEHGKPDNEESVEVEISETNNSSSGSNKVDNGDSSSNNPTLGTSAITTSLPQVRDLTALGNFSMINSNVIIENLQSTRVAVAQFSQEAKTKGAANNKLAVPAFMEQLLALQQQQIHQLHLIEQIRHQILLLASQSAEMPTSSSDPQGALRVSATPLTTLSSHLSQQLAAAAGLAQSLASQSASIGGMKQLPTIQLPQSNSVNTVPSIC…
			Xsall2	AAS79482.1	1106	MSRRKQRKPQQLISDCDNSTSSENGDTAGEEVQVCRKCCAQFDEPSDFARHKEHCPFSSQVVVIVDNQEELLKNQQASISEGFNSIPSSPECNRTAHKTLVTEQHDSTGVIGATAQDLGKNPVGLSQGFLFPNGSLIMDGLSGPKFGLAPMNQETVAGGQAAATPINIPMILEELRVLQQRQIHQMQITEQICQQVLMLGSLTMPSLIQNTSLVEGSIGNKSTSAFNPSKQSQHLEESTKTFCGDDASKQALLHLYNPMGHSLSTRTTANGKDKLLSGFSEKHSPGQTSLPSSPQSQLLSPHAIFPPALPTLQTGLFLGTRVLEPAPSLLKQKNSDSLRGESQQERASGRHKCRFCAKVFGSDSALQIHLRSHTGERPYKCNICGNRFTTRGNLKVHFH…
			Xsall3	AAC42233.1	1350	MEGDWERLLETAHTHTGEEQTPPMNASAITAGELLPASTKAAAERPDDCDSGNESRSGSEETNVCEKCCAEFFKWTDFLDHKKTCTKNPLVLIVNDDVAAPVPEEVPEPSPASSPSNHAESETAEENIQVENNDTCDIKDTEKEEEPMEVEITEEKNYPSQEASDPATPLPQIPEPSSMTNYNMPNTNVTLETLQSTKVAVAQFSQNAQCVGGTNVATAATAMAIPMILEQLMALQQQQIHQLQLIEQIRSQVALMNRQPLRPPLNPTVPSQNAPIPASNQLQGFAAHSTLQLTSVVPPTLSGPATSGLPPSFENPQHMSQPPSGASTPNIPCPVSSVPTESTISLSTNSKASSAAPSSLSNSTSNPTHPQSSSTPPSLGHGNILNSSSSLPSPLLPQS…
			Xsal4a	AAH82637.1	1061	MSRRKQPNPQHLNSEEQLLDATADQKDCPSADGERAVKRCRIEETHICDKCCAEFFELSDLLEHTKSCTKNPPVLIMNDSEGAMSHDGYAEDSPEGAEAEPLEVPAAANVQPKRSSVSPEKMEEKVDSANKTVPQSAPKTNGLGYVPKTKLSNTNVTLQTINSTKVAVNQHASNGVATSSTNPNAIPMILEQLVCLQQQQLQQIQLTEQIRIQIAMMAPNSLHPSIAAATDPLKALGAHLSQQLSAAVALIGQKAGTQSLSLESLKPSKLPHSNVAMPTAGTVPLALTTSLLKQEPSLGLTTAIGRFPNPALPHSPGTVIFQNPINALDPSKKLKGKFPNVTTPETKPGGDDQFFRHKCKFCGKVFGNDSALQIHLRSHTGERPYKCNICGNRFTTKGN…
			Xsall4b	BAA85900.1	1061	MSRRKQPNPQHLNSEEDASAEQKDCPSSVDGERAVKRCRMEETHICEKCCAEFFELSDLLEHKKSCTKTPTVLIMNDGEGAMSHDGYTEESPEGAAAEPSEVPAVDSVQPKRSSVSPEKMEEKVDSNKTVPQSNSKTNGLGYVPKTNLSNTNVTLQTINSTKVAVNQHASDGVATSATNPNAIPIILEQLVCLQQQQLQQIQLTEQIRIQIAMMAPNSLHPSIAAATDPLKALGAHLSQQLSAAVALIGQKAGTQSLSLESLKQSKLPHSNVAMPTAGTVPLALTTSLLKQEPNLGLTNAVGRFPNPALPHSPGTIIFQNPINALDPSKKLKVKFPTVTTPEAKPGNEDQLFRHKCKFCGKVFGNDSALQIHLRSHTGERPYKCNICGNRFTTKGNLKV…
	Tunicata	Ciona intestinalis	Sall Ciona	XP_009858397.1	901	MPGVNGFQLQNMQQLLAAAASMSGTHTPGNNLLPSVAAAIGRHFNANNTSVEKLSETVSQLPKAKDLEMEMNEALQQESRTKNGEEENAFYGGRIGNPQEPPLYRNCSGMNSDPNQPGGGYGTAEESLSRRSCRFCQKVFGSESALQIHLRSHTGERPFKCNICANRFSTKGNLKVHFSRHQEKYPHIEMNANPIPEYLDNVPTSSGIPYGMSIIPDFTEVPDPDTALPVPVPDKHIPPPLIHNSRILHQSSSPPSFALPRHMSEGSRPTYDEEPSKRQNAPSETSKLQQLVDQIDKGKELEKNECHICHRVLSCQSALKLHYRTHTGERPYKCDLCSRAFTTRGNLRTHYSSVHRQQLRSSPPTNPSVMRGVSLQCPLCGSRFMDQQSMRQHMQMHLY…
	Echinodermata	Strongylocentrotus purpuratus	Sall Strongy	XP_781376.3	1402	MMSRRKQAKPQHIGSERNPLTSIENGSSEGIHQPLDAMNSDEHDEVIGDVHVCGNCRGEFVVFADFVKHKQSCIKKQVVMIFNEGQERMDESSRMSEKDHDTASDRSMTPESRKSVEPNYVSEGKAQQQDEQPGRSSDQSPNPSLPPSNVSLDNLENTPYAVAQFPRESAMVPGHPDVVMIQEQLYALQQQHLHQLHMIQSIQHQINHLTAQQQRQQIQHQHLQQLQQQGQQKQEPKDSSGSQGSPGLEEKTFEAKAEPAPHSSASTATTSCIPSTPIVPIPTIHGMIHPPHILSPAGAAAASAVQQSAIEAMHAQGRLLPPMQLPPPFHLPSQKSPFEMLQQHANRHMPHNPLGIPPPLPYHESLLSAGHKPKPPNVSVFDPKFSADDPFFRHKCRFC…
	Hemichordata	Saccoglossus kowalevskii	Spalt Sacco	XP_006821195	1343	METTGDGNGSRNEQHEDTLHSDEVEEDMGGDVHVCGKCRREFVILPDFIQHKKTCTKKRVVLLFEDDEHASDDGEDSSKYNGHVKRLKTDDDAEKINFDERSINSSEISKSDKSELEIPVSNSNEESMDCASNNESQDDNGLPMSNVSLENLENTQVAVAQYPPPMPLSTQPQHIGSIQEQLYALQQQQIQQLQLIQHIQHQLLSLSSAAGVIVQTPSIFTTAPSFPVSLPSLPPTPHSALSPPICSSVLSTSQSSINNQVQQPETKSASPVPTTQSAPPQQEQLPPLPPPQQSKPSSRPESLSMTPQITQAQQRPSILSPTTFPLPQHPFDILKQTAAMTTVANPLLPPTMPQMSAGLLPMHRKGKPPNVAVYDPKIREEDPFFKHKCRFCHKVFGSD…
Ecdysozoa	Diptera	Drosophila melanogaster	Spalt major (Salm)	NP_723670.2	1365	MKNHLSNVLCAMRSDFKDNHQETINKMIQFGTVKYGIVKQLKDRARSADKDIGSDQEENGGCSPLTTATTTASPSRSPEPEEEQPEEQSTSEQSIPEQSTPDHQLENDIKSEAKSEIEPVEDNNNRVAMTKPSSEEREPNASGSMPSSPVAEASAEEAATERTPEKEKEKDVEVDVEKPDEAPSSAVPSTEVTLPGGAGAPVTLEAIQNMQMAIAQFAAKTIANGSNGADNEAAMKQLAFLQQTLFNLQQQQLFQIQLIQQLQSQLALNQAKQEEDTEEDADQEQDQEQETDTYEEEERIADMELRQKAEARMAEAKARQHLINAGVPLRESSGSPAESLKRRREHDHESQPNRRPSLDNTHKADTAQDALAKLKEMENTPLPFGSDLASSIITNHDDL…
			Spalt related (Salr)	NP_523548.1	1267	MCSIFRNRINYRGTGGTRSGSGERERDRDRDRDRDRDRERDRDTLLAKELDADSNNNGTEPQMEAEAVPESDTERETAEERGEEQEPENSNEALDLSLISSGGRESLPGSGHVSLEALQHTKVAVAQFAATAMAGNHQSADLAMVQSTIFNVQRQHLMQLQLIQHLQSQLKRAEAAALGRHSHSDEEEEEPEPEPEPKKQPTNGLKEELELEQGPESEQDQESRREENSKTDKRGTEDRKAEPEGYQSMMCDISSSLASSIITNHDPPPAPNEPNCLEMLQRRTEEVLDSASQSLHAAQMQEEYSEYASKEAQSRGEIFKHRCKYCGKIFGSYSALQIHLRSHTGERPFVCNVCGSKFTTKGNLKVHYQRHTQIFPPMLLPPGVAPNVGHSGQGQVQGE…
	Lepidoptera	Papilio machaon	Sall Papilio	KPJ13820.1	1392	MRLRLSSGPGRNDRKDLKKKTFIRIRPHIHLCGESSGSCSEEEINNVLPEEARHQPEAHMCPRCQEQFENLHEFLYHKRLCDEKAIQMGEERMHSDPEEMVVSGDEEMDGPNKRLEQVRRHRQDAENNNSLDDGEAEVPEADVPPVGLPFPVAGHVTLEALQNTKVAVAQFAATAMANNADNEAALHELAVLQSTLFTLQHQQVFQLQLIRQLQNQLSLTRRKDEQRPSPLPHEPEPAAPAPPAPSPSPPRPPREPSPVPTPPTSQTLPSTHGHLTPRPEPITVPKLPTSSPPMMTHPPYSSISSSLASSIITNNDPPPSLNEPNTLEMLQKRAQEVLDNASQGLLANNLADELAFRKSGKMSPYDGKSGGRNEPFFKHRCRYCGKVFGSDSALQIHIR…
	Hymenoptera	Duforea novaeangliae	Sall Duforea	KZC04518.1	1303	MRHRQDAENNNNFVESSTAAGLFPPAGTSHVTLEALQNTKVAVAQFAATALAGGADSEAALQDLALLQSTLYTLQHQQVFQLQLISQLQQQLSITHNQTVQQQTTGEPSDNKEVSSSPIIQPKPLSSLTSPPSSRPPSHQQASPAPMTPILSQERPTPTSSASPLNLPLPSSNATGTTATTSSSQVPMSHQMPPLCSISSSLASSIITNTDPPPLHEPNTLEMLQKRAQEVLDNASQGLLANNLADELAFRGGKGSRPSPYDSKSGSGRGEPFFKHRCRYCGKVFGSDSALQIHIRSHTGERPFKCNVCGSRFTTKGNLKVHFQRHTAKFPHVKMNPNPVPEHLDKYHPPLLQQIASALPGMPPLYRSPVVAHRDDQDVPENLRVINRLPQQIVAYPGA…
	Crustacea	Lymulus polyphemus	Sall Limulus	XP_013794553.1	1560	MARRKQAHPRHIDLEEEVTTFLQNDTNSDTPTDEGIGDAHVCGKCRGEFIELSEFLTHKKTCTRKRLVYIVADETDDFRPLENMDSPDYQSGASSDDLSEEQELTQKQSDDIMNSDGLYYEKVDSPDSGDLPSLVMNKGQSSVCMDDLTGELDKTLDGVLNLSNSCKNTLNRNLINYSTSLITNLPQSLLYSQYLPETNVTLETLQNTKVAVAQHSSTSNKNQTAELAALQSALYTLQQQQLIQLQIIQQLQSQLIGGPGSHPPVTAPLPPLTRSVTLTSPLSSDTTSMVSTTATTTSLLFQQTPSVHVATKPGSLDASSLNVCSSASDVTIQAKDSLQHPLIPPPPLPHEPNTLELLQRHTEQALQNTMSGGSFLLNGVNSYGSETELSKIRKGKLSN…
	Aracnida	Parasteatoda tepidariorum	Sall Paras	XP_015918432.1	1578	MAYWKTDLQSIEVKIEGSCNEDEEAGLGDEHVCGKCRLEFIDLSDFLHHKRVCTKKRLVLVGEDDSSDEMGAEDEMEISSMEFKEETEKYEKAIHTIPYFMAFPRVKNCFEETPVMPPSTIESKKDFSEGEEQSIDLEHYPKTDIYENNSDDSNQPDLKKCATEANSFSNPPPLPQYLLMHSVPDTNVTLQALQNTRVAVAQQGAGTANLSHLALHTALYTLQQQQIIQLHQVIQQLQNQLVNSSTVTNPLITTTPTIGSLTGSAALTPPQSTDGNNGGILTLTTTTPSTRAIESVTQAENHTVAVSTTPSLTTCRNSTSGSTTPIVSEPPPPPPHEPNTLELLQRHTEQALQNTMAGSSFLLNGLSGIGSSSDILRFCKKGDIKKEGGEDAYFRHRCR…
	Nematoda	Pristionchus pacificus	SEM-4	ABB84256.1	870	MTSLSSRRKQAKPQRLNEDGEDDLLKGVTDPLSLFLVHTSPSSPPPMDLSTKRCQVPSSPLDTKSMQSMLFERGSTAQLLHHMLTSLHPSSILPPLPPGDDSLLPPLSSLLPSTPATSTSPPLTESRADSGPPPNAVFNCSAEACGKSFSSLGSLCWHIQDVHPDEALFECEKCSGTYSRDQYSCHECVAESPSPRPSSVGAERSTVDDEEERRSVPTTIRNDFRIVDGDEGMDFEDGKDESLSSREATEEPKGMTLLSALFQKNDSSSTPMDLSGGSLPPHHLTPNPFGQMHHQSSQFMPRPPPEMMMTPNGRIPVDSILQNEDDWESLMEISNTDEAEKVRALVGDNPIPTTDPNQCILCRRVLSCKSALQMHYRTHTGERPFKCKICQRAFTTKGN…
	Priapulida	Priapulus caudatus	Sall Pria	SRX507009	1004	MDAAEDSQYECDFRSKTLSDLPHVFSQFKLLPDTASLVVESMKNTKVAVAQFAANNFPPSDLTNLYQTLDSLQQHQLLQLQLLQQLQAQLGVMPPPSMPPLTPISSSVTSTGNVTSAMRGGTAVVSTPTSAIATPLVSSLVPLSSTAERSAVGKKDSKPTSASSSPPPPYSANQTSTSQTPTTSTSVLPPRLPGALELLAQTAAGVIPSAGPGDRNNLNPFDRKTDDPFLRRRCGYCGKAFGSESALQIHLRSHTGERPFKCNICGSRFTTKGNLKVHFQRHRARYPHIPMNPHPIPEYLDRITSAAPILPHMPPLFTSRHLPLPLMANFPHLPTTSSMLPLPQLALPPCSSTGSQRETSPRELLEMDSLERSSARENDAFERGMPRDGKYGPRDDYSP…
Spiralia	Cephalopoda	Octopus bimaculoides	Sall Octo	XP_014783388.1	1450	MLILVSDQRNALQQIQYLKISFLFYFSGLVGHPSFGSTQGFKHKCKFCQKVFSNEISLQVHVRSHTGERPYRCNVCNIKFSCKSALRVHFGKHKSHYKLAHRPAPAHSVRNPALLPSRFQFSPMGIAVSSVPISLSAAGIPITACNSPVVSSAISQASLLGSSLMSHHRSIPPDGVVLVGSSNSSSGSSGAISTGGATPLAVAASAAAVGSGTESPALKQENPDTKLSEDPPACASPSNSNVNNNTNSVNNVEMPIPSSTPNATAATVASVLPLTKLAKLTCSSPESTLNLSSDSVAASISSIITAANSSVVTTTSSAMDHIPLSASRHFHILPPMSTVPPPPLAALPPNFNPAAHPPQMNNTDLRTMPGGLFPPAKHIEPGENVEDYMEVNTSETTKL…
	Gastropoda	Biomphalaria glabrata	Sall Biom	XP_013085458.1	1023	MDDLHRRTPSEKHPPRSRHESEKSRSQSPASRKSSSSKAAPSTPVPNSPPPPSHSRPSSSHSPRQSPASVISWASLTSPQNFPSHHPALFSPHHPLPPGFPGLGLSMGGTPTSFHLPPHLPMSGPRLSGHSPFLHPPPPPPPQISSPPGEGSMFRNSILPTKTIDPSENLEQYMEVQKSETSKLEALVKNIEQKITDPNQCVVCHRVLSCKSALQMHYRIHTGERPFKCKICGRSFTTKGNLKTHMGVHRAKPALRMMHQCPVCHKQFTNVLVLQQHIRAHTGSMGHIPHMPLLPPHMDWAHRAPFGLPRPHPYLPPMPHESMDLSRGHGFHPGHFPRERHPAMEVERKSDSFRRERQNSDAPKANEDNKTGDNEAVKETPSRATPPRPHSRNSEGCED…
	Gastropoda	Crepidula fornicata	Sall Crepi	/	732	SPLVGGESMFRNSILPSKTIDPSENLEQYMEIQKSETDKLQQLVNNIPDKVREPNQCVICHRVLSCKSALQMHYRIHTGERPFKCKICNRKFTTKGNLKTHMGVHRTKSPMRMPHPCPVCHKSFTNILVLQTHIRQQHGGLPSGPMHPMHAFPHLPGWPGKIHLHPGPHMLPPPPLPHKPYEPFDLSRHHEPRELDLSNKRHPGMFGPEAESKGSSYSDGHDQRESSDMEEDEDRLEEEVKKEEEALGEEEMARMMEEEREEEAYNLSRDGGSSGPASHGPQSAPSDNGDSDRPDSNVSAAYNGYDLHQPLPPTGDTMDPFLNPSQPPPRGVINPSLAALEDSVKNLSANENQSGFERFRNSLGFGAGAFMMDKGMSPGMMMPHTNGGSDKSSASPKSQ…
	Gastropoda	Lottia gigantea	Sall Lott	/	1124	MEGPNLVLWKILERAQYASDDPFFKHKCRFCHKVFGSDSALQIHVRSHTETLLFSKFKGERPFKCHICGNRFSTKGNLKVHFERHKAKYPNARMNPTPVPEHLDRLPGGGMGMPMPSPQPSIPTSMPLPPGFMGNPMMPNMGMPLGSLPMTPGFPMGARIPGTGIPSLHRPLGPGMFSPAGHLHPGSLPQLPGLPHSNTPHRERPSSPELIKKERSSPPSTPQREIREREREREREEREHHREREREREREISHHHHHHRESLPTPTSISSISSRASSLSENLPVPSIRSPMAPRPSLPGPLHSSFPLPSPLHPMASMAASLASNMASIASSINSPFTSLPMPSPSTDSQMFKNSILPTKMIDPSENLEEYMEVSKSETSKLEQLVKNIEQKITDPNQC…
	Bivalvia	Crassostrea gigas	Sall Crass	XP_011449486.1	1380	MSRRKQPKPRHIGTEDELACILQNDTEPSPVSNSPSAEDAHVCGKCREEFLGLEEFLAHKKVCGSKVVLLYEGKDSENAESNKADDFEDLNPPAKIPRYSDPEDQYNCGGSDGEGTSDFMDNFDDDENEVMDAEDQQIADEEIDEDLMKISMMNAAAAAANQDISADSEEDEENNNTTDSKDEEKCSDDSKEKTTRNLQEPLMFPFSQFLPTNSNVTLEPMNATRAAVAQFAENNLAPAEIALLHSTLYNLQQQQILQLQLIQQLQLQVNMGGTPNSSPLPFLPPVLPSQSQSSSQELNNHKPQSSSKSDEDIVQDLSSKEDKSEKILEAPESEETETKPAVTTAMSSAPIAPTIPSSLPLTGKDLLSSVPPPTSEFAKLTKLVERSQYVSDDPFFRHK…
	Nemertea	Lineus ruber	Sall Lineus	courtesy by Dr. Hejnol (Sars Center, Norway)	1126	DLEADDDDDDLDQDDGKSSDDYDIYDEEDDDRPLDLNTKSGSFLSNIAKTGIDTLNPMLTPAMATLQQFFPFNNVTLEPLETTKQAVAQFAENNLAPSELAMLQSTLYSLQQQQLLQLQLIQQLQQQLINGVNQQQQQQLQSAGHSSPPMPLKAAPPTTTISPPMLTPPTGHSKSAFDPIATTDKKVPGSRSSNSSPDLHDDNQGERPFKCNICGNRFSTRGNLKVHFTRHRAKYPHIRMNPNPVPEHLDRIAPQRLVSPNALPPTIGPHFGPNGIPSMHMRPFDKMPEPQIKRETQIKRETETSQRSRIESPVTSSSLATSTSRSHTSPIPAVGSEPPSLTSPDMSRVTASTHSHDHQRLSPHMPRPPHSIPMPIPLPSSLPTMTMPMPPMSMVDSPF…
	Annelida	Dinophilus gyrociliatus	Sall Dinoph	SRX2030658	912	MSRRKQRYPRHLEEFDGSAAVGADNSNRLEVNEDLEELEEEEEYLFAERNSSFTNGVDESGQVRVCTRCRSGFEDLNVYIEHKRTCPKDDEEEDADDLDEDDEESEENFQTVQSFLFSLQQQQIVQLQMLQQLQAHINGDSPSSLEENKLTENAITVDSVRPFKCNVCGSRFATRAHLKVHFQRHRDKYPHIKMNPYPVAEHSTDSFTGPPPLLRDVDLTASNGGANSPKAGEHLCEQALSVHPLPASLPFDSASTKNGGGSSTSKDDEDSLEQFMEIDKSSETSKLEELVKNIDKKSDDPNQCAICERVLSCKSALQMHYRTHTGERPYRCKICGRRFTTKGNLKTHMGVHRGKPLVAPIHSCPVCHKQFNNSIVLQQHVKTHQLLQIYPPTPPPPLP…
	Brachiopoda	Terebratalia transversa	Sall Tereb	courtesy by Dr. Hejnol (Sars Center, Norway)	1372	MSRRKQSKPRHLGQDEEDTEHKTDNLEDKSDLLADNEDAHVCGKCRQEFIDLSEFLEHRKTCRHQRIVEAFDEDSETEDGNEGCNVPSTEDDVFNPETVHNETQNVHSDGVPSSPLGQDEDYNRECDMTDTDRSHDNEHTDDITYRSMSHHNEHNDDITDSVDGNDNDDSMDGSIDKYLDENQNMQMNDVAFLQSTLYSLQQQQLFQLTLIQQLQAQLIGSGVTPTGLLAVPPSGSGLFNPLQTLLTSLSTGGSTSVPPNMPVPAFPSDSSSVFPPTTVANNTSSITNTPSSSTVSDVTPQLEVTTPTSPVELCTSSSDVKPSNADLSPFEILKRQADKLISKQHNENTERKVASTNVMSSGLTRPQYCSEDPFFKHKCRFCSKIFGSDSGLQIHVRSH…
	Bryozoa	Membranipora membranacea	Sall Memb	SRX1121923	996	SVKSSSSAYRQFGHMLADTPLRCSQLEQGAAAVAQLSLLPTIYSHNHWLSDMPRRKQDKPQHLEEDGDSETTSTVMENQVPIANGSDTLEPSQKCHGNNQRAENGGHLNADQQRNHRRNDTNGDGQEREVEGENQLQEDDGLEDEQPGDIAVITNEDWLNVKSSISSISQQCHLIRMQQFQFMQLMASQQKQSSVAKPDQSSPTNPESSDITAPDAMDLEGGNQVSDPAVNQLDTEVVTLTEETSAGMDVAEEKLLENSAGTENHGEDIAASDISKEDAESHNSSKEWQEIEDQAEPPSFDCTECPAVLPTPELLKMHMVTHQKRAMSSELALRSPDKPSTDSFGSQGSASAVLHGSGSFSSLPPSYQSIISDLSNDDSMEEYMEIQKPQNTHLEQLIK…
	Platyhelminta	Prostheceraeus vittatus	Sall Prost	courtesy by Dr. Hejnol (Sars Center, Norway)	748	MMIRYWMPIHMEPGEPLDTSSPLKPLALCVNPNKEDPLTSHDCRSANNNANNNNDAPCEKPEVRGNGLASLTSNGELVQDTDSGEMAEEEEEVEDDEEESEEDRLGMFLAIKAANYQVLHRETQKMIEKENDARLQRMRVMEISKILMYYESNKENMISEVGRMDALKQVAIRLAKYCESDDRQDLTLEMRSEQAMETDERTRLPGLFPPTSFPMSDHQMMPPLPNHLSSDVSPAGNEPPNPFVLPTSIIDSSPMDLRVANSRRVSPAPENPPPDTCSLSSSYGVRRNGDDPLEAFMTVDESQNVKWRALMTRHSEDANDPNVCGVCGKRLSCKSALTMHYRVHTEERPYICRLCGKRFSTKGNLKTHLAQHGDAIDAMMRSEHQRFLTSPYTTTSSAP…
Xenoacoelomorpha	Xenoturbellida	Xenoturbella bocki	Sall Xenot	SRX1343818	1273	MSRRKQANPQHLGGQGQTPDLSDPSRTGGSKRRCTTLDALVCDRCCGEFSTLDEYTGHRDHCETNNPVLVLGGAGENEQCVDSVPPSTIDDQSTDAAVAEENIADCTDNLGRNPNISSSSVVEEAEMNSNNNEMMERTGDNNNDNHSKTSGADVSRIGAPFIDTTGCSREEKERRLASIMNNIAQLHGMQQASFDETVKVDPMKVFDSRTPLENIPVANLMTIQEQLYNLQHQQLQQLQLIQQIQQAVFSLASSINRQSTSPLSNSSGYNSNGNLPHSPNDNNHVTGKPPVSADQSTSTLVEPGQLTPGSSASDGPQRALNRKGKPPNVGIYPPTERFRRDGECDLFFKHKCRYCHKVFGSGSALQIHIRSHTGERPFKCHVCGNRFSTKGNLKVHYQR…
	Nemertodermatida	Meara stichopi	Sall Meara	courtesy by Dr. Hejnol (Sars Center, Norway)	759	VPVAVRMDSVKLKSDTGNSAVVVPIENNHIEEADNDEEAYVDVESPTSFKHVSMDTHDELSSQRSLYGEPCELTNQIMSLEIQVGLLQQQQVQQLALLHSIQQVVFRLAAGQDITSMMRTFPPFPPSSKPTDISREVLRPPMPLIPPFPPFPLTPSGGELMELKSDHNITTPRVYKHNCPYCSKVVSFPSDSALQIHIRSHTGEKPFNCSYCGATFSTKGNLKVHVQRHKDDLEEMQRGALYKEDESKCLPPIEINLPKNSFPEDAVVSQISPRYSEPVSPVSIFNHVLPNIFPNMERAVLPESVGCVTSKLEALVQNIEKMDPNQCHICHKVLSCRSALQMHYRIHTGEKPFECEVCGRCFTTKGNLKTHLVVHNNSPAPHSCHVCDSQFMDVVELQE…
	Acoela	Isodiametra pulchra	Sall Isod	SRX1343817	899	MVSVGKAPPPRRMDLFPSSLQLQTREPPADSPSGADLGRLSADTAAAADTPPPPHTQDEQPLNLISKRSAEEMSSSSPPPQFKTEGPVETRFLPGEDSLLFSSEASKAAALLSAALSNNPPTTVSGIPKDLLSAPWQHHVSHAQMLQLHTLILQLAASGGGGGSPLFPYAGSLLNPYSMLLNPYAPPMTTTGSSYQSYLSKLSPPSITTTGAGLSPLSQLKLEPGLVHTPTSLPYSLSGLPGDLKPPPPRDWPSAGMPPMAPLERMDAEKYPPPTSSSHATNDDPMYRHRCRYCKKPFGSDSALQIHVRSHTGERPFKCNICGNRFTTKGNLKVHFSRHKPKYPDIEMNPNPVPEHLDAIYPALLSTQNPGQRQDLNQSRYLSTDSPPPTQVVKLEAMT…
	Acoela	Convolutriloba macropyga	Sall Conv	SRX1343815	1292	MDSRLRNTDGLLTVAQSGVNMEISDCDADRCVNTCLDTDGMRDTSPSGRSDRETETESSFRSQVENEDIIETETISSSGFQSQIDMRVDLESKQTSPVKFLPQMDSQTDSFSGPDLTENANITNSDTTDHSELNSAGHEQPKSHESPILKLEPRIIGENMIPVSGDRQINVTNASHSLSADILNQKAITDKYIQSYLSSLGELTTGANPGAFATLQHQQAQLQQDQQKQVQQFTQYLQNVFLQIAMANAATGGNPATGLFQSAGGQMTPASVANGASVANQLWNPYSLLLQNPYSSFSNILSSPQALNPLTITSLLNKHSPTNNNNNSPKLPPTISPAANNQQNSPLAFKTDPSSLISPSSSSTSQLLSNLLAGSATIPGSSYPLSFGLAQTPVLPNPN…
Deuterostomia	Chordata	Homo sapiens	HIVEP1	AAI40817.1	2718	MPRTKQIHPRNLRDKIEEAQKELNGAEVSKKEILQAGVKGTSESLKGVKRKKIVAENHLKKIPKSPLRNPLQAKHKQNTEESSFAVLHSASESHKKQNYIPVKNGKQFTKQNGETPGIIAEASKSEESVSPKKPLFLQQPSELRRWRSEGADPAKFSDLDEQCDSSSLSSKTRTDNSECISSHCGTTSPSYTNTAFDVLLKAMEPELSTLSQKGSPCAIKTEKLRPNKTARSPPKLKNSSMDAPNQTSQELVAESQSSCTSYTVHMSAAQKNEQGAMQSASHLYHQHEHFVPKSNQHNQQLPGCSGFTGSLTNLQNQENAKLEQVYNIAVTSSVGLTSPSSRSQVTPQNQQMDSASPLSISPANSTQSPPMPIYNSTHVASVVNQSVEQMCNLLLKDQK…
Deuterostomia	Chordata	Xenopus laevis	PRDII-BF1	NP_001089010	2578	MPRTKQIHPKNLRDKIEEAQKKLKSPEEPQAEIVEAGSRACLEVVKGVKRKKIVTENHLKKIPKSPLRNAGKGKQKPEIEAFPSSSCDPLVFGGCKDKQCLLDQLRKQDIKESKAGELTVKSLKPGTSMQAKKLSVPPDLCNGRREDKDMDIKQTLSRQNISSSLNNTKSANISLENMNKPCSTANSAFDVLLRAMEPELSNLNQSWPPCGTQTEKQGHKVAPETTASNSSVSQSEFSSRYVYYHQGDQSSQISQSIKGSTNVQDRLGIEHEKCNSDTGLQNMHSSCFSSSLEPTKQVYHVALNPSIADPSSSLTQVLSLQGNSSSPTNSSKLSVNSPYSLAQVASLISGEQMCNIVLKDQKLKKQGKYICEYCSRACAKPSVLLKHIRSHTGERPYPC…
Ecdysozoa	Diptera	Drosophila melanogaster	Schnurri	AAA98814.1	2529	MENATITTAKHYKTAGKQYKTNKVNNTRRATAAAAAAAAAAATTTVTTAATPTKKRTYRETATATTVTQRSTNKANIAAAIALAAATEATASASASATATATDATLTASKAAATAAATTDAASGNSNSSSKPSTSTRDKLGEVPLPTVDSNHIISNNNNNNNNNNTSNNNNNNHHSDNSISENNYEFKSRDKASLSDSKMTLQQMAAVSSNQEPVAPNVANTMSNSSIINSQQTTVNATPATDEAPLGDRSNISRYLHKKFKRLASTTEVDSWSATNGGGALQASGDAVRTTSLSSNSSLSPPPTTPLANGHHLMTQQQSHQQVQQQQQQQTPPPSVAIHEFSANFVNSNHVNAIGHEESIISNSGYKAAGRTRTPLANSNSNTNSTSNSNSNHAANAT…
