# Supplementary material for: Molecular, phylogenetic and developmental analyses of Sall proteins in bilaterians
Source: EvoDevo. 2018 Apr 10;9:9. doi: 10.1186/s13227-018-0096-z (PMC5892016; doi:10.1186/s13227-018-0096-z)
Supplement: Supplementary file 4 — Additional file 4: Table S2. Primer sequences used in this study. [file 13227_2018_96_MOESM4_ESM.xlsx]

## Sheet: Hoja1
Spalt-Crepi-F	ACCATCGACCCCTCGGAGAACCTG
Spalt-Crepi-R	CTCCTTGACTTTTGGGCGAAGCGG
Spalt-Crepi-F-IN	TCGGAGAACCTGGAGCAGTACATG
Spalt-Crepi-R-IN	TGGGCGAAGCGGACGATTTGTCGC
CfoSpaltF2	GGTTCACCGCACAAAGTCTCCGATG
CfoSpaltR2	CCTCCGTTCGTGTGAGGCATCATC
CfoSpaltF-IN2	CCACAAGTCGTTCACCAACATCCTGG
CfoSpaltR-IN2	GCTCTGGTTTTCATTGGCCGACAGG
Lot-spalt-F	ATCCCGAAGACTACCAGGGCTATG
Lot-spalt-F-IN	CCAGGGCTATGATTCAGACGACCA
Lot-spalt-R	CAAGTTCCCCTGAGGATGTAGTCA
Lot-spalt-R-IN	TTTCCGTTGGGCGAATCAGCCTTC
Lotspalt-F-2	CCCCTCAGAGAGAAATCCGGGAAC
Lotspalt-F-2-IN	AAATCCGGGAACGAGAGCGAGAAC
Lotspalt-R-2	TCGGAATCGTTCAAAGGAGGACTG
Lotspalt-R-2-IN	AAAGGAGGACTGGGCCAGCTGACT
Lot-spatl-F3	CCATTCAAATGTCACATCTGTGGA
Lot-spatl-F3-in	CACATCTGTGGAAACCGATTCTCT
Lot-spatl-R3	TGTTCCAGCTTGGATGTTTCTGAC
Lot-spatl-R3-in	GATGTTTCTGACTTGGACACTTCC
